# Supplementary material for: Screening Libraries to Discover Molecular Design Principles for the Targeted Delivery of mRNA with One-Component Ionizable Amphiphilic Janus Dendrimers Derived from Plant Phenolic Acids
Source: Pharmaceutics. 2023 May 23;15(6):1572. doi: 10.3390/pharmaceutics15061572 (PMC10303357; doi:10.3390/pharmaceutics15061572)
Supplement: Supplementary file 1 [file pharmaceutics-15-01572-s001.zip]

Archive with 1 entries (1 files):
- pharmaceutics-2390918-supplementary.pdf
